# Supplementary material for: Overcoming platinum-resistant ovarian cancer targeting the activated JAK-STAT pathways via extracellular vesicles
Source: Commun Biol. 2025 Aug 29;8:1305. doi: 10.1038/s42003-025-08771-9 (PMC12397317; doi:10.1038/s42003-025-08771-9)
Supplement: Supplementary file 3 — Supplementary Data [file 42003_2025_8771_MOESM3_ESM.xlsx]

## Sheet: Fig 1e
The significantly upregulated pathways in PROC based on the significant DEGs.
Ingenuity Canonical Pathways	-log(p-value)	z-score
Role of JAK1, JAK2 and TYK2 in Interferon Signaling	5.32	2.236
IL-15 Production	5.15	1.213
NAD Signaling Pathway	5.07	1.807
Huntington's Disease Signaling	5.06	0.632
EIF2 Signaling	4.52	-1.155
GP6 Signaling Pathway	4.37	0.775
Signaling by Rho Family GTPases	4.16	0.218
Regulation of eIF4 and p70S6K Signaling	4.03	0
Role of PKR in Interferon Induction and Antiviral Response	4.01	0.258
Spliceosomal Cycle	3.95	1
Hereditary Breast Cancer Signaling	3.79	0
Epithelial Adherens Junction Signaling	3.77	1.698
mTOR Signaling	3.51	-1.508
JAK/STAT Signaling	3.42	0.302
Interferon Signaling	3.34	0.816

## Sheet: Fig 1f
	Benign fallopian tube				Benign ovary				Platinum sensitive HGSOC							Platinum resistant HGSOC
JAK1	0.898404	1.08713	1.01079	1.01631	1.49415	1.96827	3.6283	1.83844	0.45795	0.671918	0.45823	0.429753	0.73156	0.601169	0.568485	2.82827	14.7991	0.638239	2.2157	0.873574	2.76312	3.73408
JAK2	0.784617	1.43351	0.975217	0.915079	1.47984	1.45251	2.97316	1.87779	0.199841	0.104716	0.0732424	0.13577	0.22953	0.274715	0.103636	0.370564	1.46619	0.522732	0.115993	0.0493726	1.33148	1.23183
JAK3	0.777646	2.45426	0.65464	0.832114	17.7824	10.1948	13.0017	12.726	2.29676	0.673066	0.733656	0.666681	0.174577	1.70913	2.93948	4.62937	26.406	0.600604	12.7603	2.85864	18.3209	11.4056
TYK2	0.949899	1.35644	0.780203	1.05152	1.30706	1.63301	2.83607	3.01281	0.408965	0.321597	0.699521	1.01487	0.324225	0.255869	1.17275	2.16798	13.1604	0.737355	13.2915	0.966875	7.20155	5.15425

## Sheet: Fig 1g
	JAK1				JAK2				JAK3				TYK2
Platinum-response	N	Mean	SD	Median	N	Mean	SD	Median	N	Mean	SD	Median	N	Mean	SD	Median
Sensitive	862	2597	1044	2564	862	69	70	55	862	134	169	80	862	633	380	558
Resistant	96	2770	1088	2714	96	73	49	63	96	168	146	128	96	725	317	677

## Sheet: Fig 2b
Disease-free survival (months)	% positive
	JAK1	STAT1	STAT3
0	13.9807	21.91	74.93
1	18.1574	38.95	37.03
1	59.3779	21.04	72.01
3	13.485	0.682	12.25
4	38.9008	22.56	70.78
4	34.4022	1.516	51.46
5	27.0847	25.82	15.19
14	7.3535	13.31	1.502
16	1.7943	0.226	13.39
17	0.1839	0.565	2.022
30	11.5014	3.542	20.24
40	0.582676	3.149	7.007
44	2.34913	17.84	19.29
45	6.70482	0.381	2.729
49	2.10569	0.569	8.183
55	0.148728	6.604	31.91
65	8.27783	0.721	1.687

## Sheet: Fig 2d
Platinum-response	% positive
	JAK1	STAT1	STAT3
resistant	4.6927	2.536	2.863
resistant	0.7987	9.624	41.14
resistant	0.0096	2.222	1.101
sensitive	36.5789	35.64	42.84
sensitive	48.8328	43.47	65.88
sensitive	50.5007	36.49	23.07

## Sheet: Fig 3a
	A2780			A2780cis			PEO1			PEO1cis
JAK1	0.988514	0.988514	1.02337	24.5332	27.0333	25.0487	0.952638	0.972655	1.07923	1.32562	1.35347	1.27162
JAK2	1.08173	0.988514	0.935191	0.799221	0.810378	0.705475	1.00463	1.01162	0.983957	2.31873	2.3511	2.08975
JAK3	0.715323	1.21982	1.14605	2.73208	3.27161	3.36359	1.38511	0.946058	0.76313	1.01866	0.886791	1.31646
TYK2	1.04729	1.03288	0.92445	0.010453	0.011049	0.010672	0.993092	0.888843	1.13288	1.4406	1.32562	1.57644

## Sheet: Fig 3b
	A2780cis									PEO1-CDDP
	Negative control			siRNA No.1			siRNA No.2			Negative control			siRNA No.1			siRNA No.2
siJAK1	0.986233	0.972655	1.04247	0.064704	0.054788	0.064257	0.057114	0.055939	0.071794	0.907519	1.08674	1.01396	0.097171	0.0965	0.06871	0.021592	0.015697	0.014545
siJAK2	1.11987	0.842842	1.05946	0.055553	0.078021	0.032577	0.047586	0.034118	0.036821	1.07425	0.903335	1.03049	0.366021	0.320856	0.368567	0.502316	0.41658	0.394109
siJAK3	1.08423	1.08423	0.850667	0.511687	0.718636	0.274206	0.125289	0.076063	0.065305	0.895025	1.1487	0.972655	0.324585	0.33371	0.288505	0.392292	0.351111	0.312083
siTYK2	0.950439	0.905425	1.16205	0.218646	0.23761	0.190342	0.1966	0.160799	0.148995	0.97041	0.983957	1.04729	0.528509	0.392292	0.438303	0.267943	0.140632	0.190782

## Sheet: Fig 3c
Time [hrs]	siRNA-NC			siJAK1-No.1			siJAK1-No.2			siJAK2-No.1			siJAK2-No.2			siJAK3-No.1			siJAK3-No.2			siTYK2-No.1			siTYK2-No.2
0	1	1	1	1	1	1	1	1	1	1	1	1	1	1	1	1	1	1	1	1	1	1	1	1	1	1	1
6	1.09852	1.09443	1.09929	1.07168	1.05323	1.07059	1.05848	1.05578	1.03079	1.04601	1.04745	1.05574	1.03958	1.00452	1.04123	1.01246	1.02948	1.03913	1.0089	1.01658	1.02476	1.03911	1.03062	1.01805	1.01432	1.03473	1.01774
12	1.18131	1.19317	1.19121	1.11558	1.11254	1.12831	1.13997	1.12588	1.09682	1.09684	1.09037	1.0918	1.06135	1.03117	1.06263	1.04576	1.08498	1.09103	1.07517	1.04682	1.07632	1.11492	1.10829	1.10983	1.08512	1.08642	1.0848
18	1.27356	1.28738	1.29153	1.17466	1.14944	1.17244	1.21527	1.20484	1.17015	1.13169	1.13474	1.10734	1.08175	1.04861	1.1	1.09371	1.12988	1.16403	1.12443	1.10678	1.12948	1.18482	1.18967	1.18507	1.16298	1.15277	1.1534
24	1.34907	1.38359	1.37297	1.20759	1.18746	1.2196	1.28804	1.28625	1.25388	1.15725	1.15662	1.12431	1.09038	1.06243	1.09544	1.13426	1.18159	1.20211	1.19529	1.14879	1.1909	1.27738	1.30473	1.28892	1.25396	1.23601	1.23415
30	1.41216	1.44513	1.45792	1.23495	1.22232	1.23394	1.34035	1.34524	1.31096	1.15372	1.15741	1.11578	1.09933	1.06823	1.10837	1.18196	1.20485	1.26146	1.26901	1.19796	1.2475	1.31812	1.32782	1.33177	1.29887	1.31576	1.31193
36	1.44349	1.49377	1.50698	1.26033	1.26005	1.25564	1.38773	1.36855	1.34562	1.13588	1.13076	1.10776	1.11305	1.07728	1.11247	1.20645	1.22612	1.28174	1.32313	1.25601	1.30943	1.38102	1.42079	1.41535	1.38671	1.37659	1.383

## Sheet: Fig 3d
Time [hrs]	siRNA-NC			siJAK1-No.1			siJAK1-No.2			siJAK2-No.1			siJAK2-No.2			siJAK3-No.1			siJAK3-No.2			siTYK2-No.1			siTYK2-No.2
0	1	1	1	1	1	1	1	1	1	1	1	1	1	1	1	1	1	1	1	1	1	1	1	1	1	1	1
6	1.07415	1.06759	1.08005	1.03174	1.02486	1.04035	1.06984	1.06753	1.07126	1.09325	1.1084	1.061	1.07623	1.06985	1.09045	1.08446	1.04808	1.07246	1.0678	1.08105	1.04159	1.07772	1.05778	1.0527	1.08386	1.057	1.0348
12	1.15662	1.13809	1.14672	1.04933	1.04452	1.04479	1.13949	1.13471	1.15607	1.17242	1.17261	1.08416	1.14392	1.13222	1.15984	1.12828	1.09658	1.1267	1.12571	1.15125	1.09624	1.14568	1.10486	1.09536	1.15547	1.10253	1.0566
18	1.21984	1.19283	1.19771	1.03976	1.04701	1.05223	1.21268	1.20844	1.23683	1.21898	1.21425	1.10927	1.17764	1.18958	1.20835	1.17955	1.13851	1.16587	1.17729	1.21144	1.14716	1.18345	1.12624	1.13131	1.23315	1.15056	1.07853
24	1.2625	1.2337	1.24632	1.03377	1.02999	1.04579	1.25173	1.26484	1.30369	1.2544	1.24673	1.11306	1.19966	1.2444	1.24956	1.22011	1.17677	1.20558	1.2139	1.24446	1.17878	1.21522	1.13531	1.15183	1.27902	1.19597	1.09117
30	1.2917	1.272	1.28081	1.01115	1.03017	1.02332	1.27834	1.28916	1.35398	1.25888	1.25991	1.11854	1.21237	1.27297	1.26775	1.24252	1.20581	1.22158	1.23804	1.27171	1.19837	1.24649	1.13738	1.16408	1.32653	1.23654	1.09668
36	1.31797	1.29874	1.29962	1.01083	1.02404	1.00842	1.31333	1.33798	1.38962	1.26312	1.26526	1.11979	1.2288	1.30074	1.27873	1.26151	1.22387	1.24235	1.25501	1.28359	1.2106	1.25888	1.13776	1.16587	1.36737	1.26832	1.10193

## Sheet: Fig 3e
Time [hrs]	Negative control			Pefititinib 10μM			Pefititinib 20μM
0	1	1	1	1	1	1	1	1	1
6	1.09455	1.09234	1.0697	0.993007	0.980639	0.983214	0.974581	0.949942	0.969154
12	1.21734	1.20848	1.15974	1.02157	1.00083	1.00022	0.98351	0.94194	0.964871
18	1.32384	1.30375	1.24004	1.07368	1.05349	1.05175	1.02412	0.979205	1.00867
24	1.42559	1.37135	1.29425	1.1117	1.09281	1.1012	1.05802	1.01111	1.04566
30	1.42429	1.38696	1.30624	1.12249	1.11853	1.14064	1.08073	1.03315	1.06899
36	1.45664	1.37094	1.29272	1.11085	1.11352	1.14113	1.09257	1.06146	1.08496

[truncated: 36 more sheets: Fig 3f, Fig 4c, Fig 4e, Fig 4f, Fig 5h, Fig 5i, Fig 6d, Fig 6e, Fig 6g, Fig 6h, Fig 6j, Fig 6k, Fig 6l, Fig 6m, Fig 6n, Sup_Fig 1c, Sup_Fig 1d, Sup_Fig 3a, Sup_Fig 4c, Sup_Fig 4e …]
